# Supplementary material for: Linking niche size and phylogenetic signals to predict future soil microbial relative abundances
Source: Front Microbiol. 2023 Aug 14;14:1097909. doi: 10.3389/fmicb.2023.1097909 (PMC10461061; doi:10.3389/fmicb.2023.1097909)
Supplement: Supplementary file 1 [file Data_Sheet_1.zip]

Archive with 68 entries (68 files):
- ALA_variables_map.jpg
- Figure S1 Supplementary_Aus_Map.jpg
- Figure S2 Acidobacteria links_R1.png
- Figure S3 Actinobacteria links_R1.png
- Figure S4 phyla sem EHOF_climate.jpg
- Figure S5 verrucomicrobia ec niche.png
- FigureS6-62Supplemental Phyla Direct SEM Observations.R1.pptx
- figure_S63_methane_PC_SC_comparison.png
- Slide1.PNG
- Slide10.PNG
- Slide11.PNG
- Slide12.PNG
- Slide13.PNG
- Slide14.PNG
- Slide15.PNG
- Slide16.PNG
- Slide17.PNG
- Slide18.PNG
- Slide19.PNG
- Slide2.PNG
- Slide20.PNG
- Slide21.PNG
- Slide22.PNG
- Slide23.PNG
- Slide24.PNG
- Slide25.PNG
- Slide26.PNG
- Slide27.PNG
- Slide28.PNG
- Slide29.PNG
- Slide3.PNG
- Slide30.PNG
- Slide31.PNG
- Slide32.PNG
- Slide33.PNG
- Slide34.PNG
- Slide35.PNG
- Slide36.PNG
- Slide37.PNG
- Slide38.PNG
- Slide39.PNG
- Slide4.PNG
- Slide40.PNG
- Slide41.PNG
- Slide42.PNG
- Slide43.PNG
- Slide44.PNG
- Slide45.PNG
- Slide46.PNG
- Slide47.PNG
- Slide48.PNG
- Slide49.PNG
- Slide5.PNG
- Slide50.PNG
- Slide51.PNG
- Slide52.PNG
- Slide53.PNG
- Slide54.PNG
- Slide55.PNG
- Slide56.PNG
- Slide6.PNG
- Slide7.PNG
- Slide8.PNG
- Slide9.PNG
- Sup_figures_captions.R1.docx
- Table S1.docx
- Table S2a.docx
- Table S3.docx
